# Supplementary material for: CTELS: A Cell-Free System for the Analysis of Translation Termination Rate
Source: Biomolecules. 2020 Jun 16;10(6):911. doi: 10.3390/biom10060911 (PMC7356799; doi:10.3390/biom10060911)
Supplement: Supplementary file 1 [file biomolecules-10-00911-s001.zip]

Archive with 1 entries (1 files):
- biomolecules-786275-supplementary.docx
